# Supplementary material for: Identification and expression analysis of WRKY transcription factor genes in canola (Brassica napus L.) in response to fungal pathogens and hormone treatments
Source: BMC Plant Biol. 2009 Jun 3;9:68. doi: 10.1186/1471-2229-9-68 (PMC2698848; doi:10.1186/1471-2229-9-68)
Supplement: Additional file 1 — Supplementary Table 1. B. napus (canola) WRKY transcription factors identified in this study. [file 1471-2229-9-68-S1.xls]

## Sheet: Sheet1
Additional file 1. B. napus (canola) WRKY transcription factors identified in this study.
gene	GenBank Acc No.	EST count	Arabidopsis ortholog/locus	Rice ortholog/locusa	cloning strategy
BnWRKY1	EU912389	22	AtWRKY1/At2g04880	OsWRKY78/Os07g39480b	RT-PCR
BnWRKY2	FJ012166, FJ384104	13	AtWRKY2/At5g56270	OsWRKY30/Os08g38990	RT-PCR
BnWRKY3	EU912401, FJ384106	5	AtWRKY3/At2g03340	OsWRKY85/Os12g32250	RT-PCR
BnWRKY4	EU912405	3	AtWRKY4/At1g13960	OsWRKY85/Os12g32250b	RT-PCR
BnWRKY6	EU912410	2	AtWRKY6/At1g62300	OsWRKY2/Os01g14440	RT-PCR
BnWRKY7	EU912414, FJ384112	18	AtWRKY7/At4g24240	OsWRKY51/Os04g21950	RT-PCR
BnWRKY8	EU912418	3	AtWRKY8/At5g46350	OsWRKY49/Os05g49100	RT-PCR
BnWRKY10	N/A	5	AtWRKY10/At1g55600	N/A
BnWRKY11	EU912390, FJ384101	40	AtWRKY11/At4g31550	OsWRKY51/Os04g21950	RT-PCR
BnWRKY15	EU912391	4	AtWRKY15/At2g23320	OsWRKY83/Os12g40570	RT-PCR
BnWRKY17	EU912392, FJ384102	13	AtWRKY17/At2g24570	OsWRKY51/Os04g21950	RT-PCR
BnWRKY18	FJ210288, FJ384103	6	AtWRKY18/At4g31800	OsWRKY76/Os09g25060b	RT-PCR
BnWRKY19	N/A	5	AtWRKY19/At4g12020	N/A
BnWRKY20	EU912393	14	AtWRKY20/At4g26640	OsWRKY78/Os07g39480b	RT-PCR
BnWRKY21	EU912394	25	AtWRKY21/At2g30590	OsWRKY83/Os12g40570	RT-PCR
BnWRKY22	EU912395, FJ384105	3	AtWRKY22/At4g01250	OsWRKY39/Os02g16540	RT-PCR
BnWRKY24	FJ210289	3	AtWRKY24/At5g41570	OsWRKY23/Os01g53260	RT-PCR
BnWRKY25	EU912396	10	AtWRKY25/At2g30250	OsWRKY24/Os01g61080b	RT-PCR
BnWRKY26	EU912397	1	AtWRKY26/At5g07100	OsWRKY53/Os05g27730b	3'RACE
BnWRKY27	EU912398	3	AtWRKY27/At5g52830	OsWRKY39/Os02g16540	RT-PCR
BnWRKY28	EU912399	3	AtWRKY28/At4g18170	OsWRKY11/Os01g43650 or OsWRKY49/Os05g49100	RT-PCR
BnWRKY29	EU912400	5	AtWRKY29/At4g23550	OsWRKY39/Os02g16540	3'RACE
BnWRKY30	N/A	1	AtWRKY30/At5g24110	N/A
BnWRKY31	N/A	6	AtWRKY31/At4g22070	N/A
BnWRKY32	EU912402	26	AtWRKY32/At4g30935	OsWRKY82/Os08g17400b	RT-PCR
BnWRKY33	EU912403	12	AtWRKY33/At2g38470	OsWRKY53/Os05g27730	RT-PCR
BnWRKY34	N/A	2	AtWRKY34/At4g26440	N/A	in silico
BnWRKY35	FJ012167	2	AtWRKY35/At2g34830	OsWRKY66/Os02g47060 OR OsWRKY37/Os04g50920	RT-PCR
BnWRKY36	EU912404	1	AtWRKY36/At1g69810	OsWRKY97/Os01g09080b	3'RACE
BnWRKY39	FJ210290, FJ384108	4	AtWRKY39/At3g04670	OsWRKY83/Os12g40570	RT-PCR
BnWRKY40	EU912406, FJ384109	13	AtWRKY40/At1g80840	OsWRKY71/Os02g08440	RT-PCR
BnWRKY42	EU912407, FJ384110	4	AtWRKY42/At4g04450	OsWRKY43/Os05g49210b	RT-PCR
BnWRKY44	EU912408	3	AtWRKY44/At2g37260	OsWRKY85/Os12g32250b	3'RACE
BnWRKY45	FJ012169	2	AtWRKY45/At3g01970	OsWRKY72/Os11g29870	RT-PCR
BnWRKY46	N/A	3	AtWRKY46/At2g46400	OsWRKY74/Os05g27730	in silico
BnWRKY50	FJ012170	2	AtWRKY50/At5g26170	OsWRKY67/Os05g09020 or OsWRKY7/Os05g46020	RT-PCR
BnWRKY51	N/A	2	AtWRKY51/At5g64810	OsWRKY7/Os05g46020	in silico
BnWRKY53	EU912409, FJ384111	11	AtWRKY53/At4g23810	OsWRKY93/Os06g06360	RT-PCR
BnWRKY56	N/A	2	AtWRKY56/At1g64000	N/A	in silico
BnWRKY65	EU912411	9	AtWRKY65/At1g29280	OsWRKY13/Os01g54600	RT-PCR
BnWRKY66	EU912412	1	AtWRKY66/At1g80590	N/A	RT-PCR
BnWRKY69	EU912413	2	AtWRKY69/At3g58710	OsWRKY13/Os01g54600	3'RACE
BnWRKY70	EU912415, FJ384113	6	AtWRKY70/At3g56400	OsWRKY45/Os05g25770	RT-PCR
BnWRKY72	FJ012171, FJ384114	13	AtWRKY72/At5g15130	OsWRKY73/Os06g05380	RT-PCR
BnWRKY74	EU912416	6	AtWRKY74/At5g28650	OsWRKY83/Os12g40570	RT-PCR
BnWRKY75	EU912417	2	AtWRKY75/At5g13080	OsWRKY72/Os11g29870	RT-PCR
a Putative orthologs were identified by InParanoid (http://inparanoid.sbc.su.se/cgi-bin/index.cgi) with a score of 1 (the maximum score). b No ortholog was identified (score <1), instead paralog was identified by InParanoid. NA, the full-length cDNA sequences were not cloned and/or complete protein sequences are not available for using InParanold.
