# Supplementary material for: Identification and expression analysis of WRKY transcription factor genes in canola (Brassica napus L.) in response to fungal pathogens and hormone treatments
Source: BMC Plant Biol. 2009 Jun 3;9:68. doi: 10.1186/1471-2229-9-68 (PMC2698848; doi:10.1186/1471-2229-9-68)
Supplement: Additional file 2 — Supplementary table 2. Expression sequence tags (ESTs) identified for BnWRKY genes. [file 1471-2229-9-68-S2.xls]

## Sheet: Sheet1
gene	Number of ESTs	EST components
BnWRKY1	22	DT469158,CD837211,CD837250,EV096280,EV047798,EE410429,EV036426,EV192534,EE417846,EV082903,ES978073,ES987430,EV066236,EV192462,EV191916,EV096200,FG555897,FG559810,EL629346,EL680858,EL680931,EL627918
BnWRKY2	13	EV158462,EV158373,EV194691,EE550855,EV020176,EV165306,EV136394,EV136185,EE553016,ES990089,EV194778,EL630589,FG560352
BnWRKY3	5	EE474685,EV103205,EE444852,EL626082,EL630352
BnWRKY4	3	CD837784,EE447978,EE565682
BnWRKY6	2	DY017333,FG559398
BnWRKY7	18	CD837871,CD837904,EE511922,ES990929,EV004846,EV007063,CD832622,EV009666,EV004551,ES995585,EV145568,EV145880,EV072011,EE440038,EE449594,ES958216,FG558193,FG565394
BnWRKY8	3	EV226150,EV225804,DY012193
BnWRKY10	5	EV225008,EV225336,EE568483,DY030626,ES994380
BnWRKY11	40	DY022859,EV199012,EV220154,EE421634,EV168434,ES902933,ES922025,DV643318,EV222591,EV222773,DY017702,CN730450,CN732732,EV057941,EV220578,EV027305,EV117836,EE471365,EV198928,EV220289,EV038247,EV181284,EV181367,EV168383,EE552575,EV071576,DW998334,DY022055,ES902980,H07803,EV100178,ES986857,EV100110,EE557476,EE434934,EV128579,EE560606,ES928140,EE476951,ES913094,FG555052
BnWRKY15	4	ES905501,EE409487,ES898331,BP999905
BnWRKY17	13	EV109970,EV185875,CN732624,CX278263,EV186271,ES912748,ES966918,EE422062,EE549995,ES961630,FG557424,FG573734
BnWRKY18	6	EV180393,EV180322,EV022164,DY020324,EV218409,EE565297
BnWRKY19	5	ES266880,EV117746,DY000072,EE429793,EL591134
BnWRKY20	14	CD836659,ES987965,ES905087,DY020787,EV191690,CD827221,EV191751,CN727401,ES978085,CN726232,ES907877,EV073321,EL626446,EL623865
BnaWRKY21	25	EV055736,EV031231,EV110595,CX194536,ES902472,ES989407,CX190008,EE549913,EE545018,ES960297,EV199108,EV198463,CD833115,CD836643,DY023699,CX189812,EE441904,EE426569,FG557000,FG557222,FG560824,FG562549,FG563803,FG571543,EL626852
BnWRKY22	3	EV068697,EE473343,EV193324
BnWRKY24	3	EV179750,ES914021,EV179662
BnWRKY25	10	EV139852,EV142157,EV173812,EV173832,EV226261,EV225959,EV141772,EV139663,EE423196,ES967361
BnWRKY26	1	ES900871
BnWRKY27	3	ES900582,EV083616,FG557795
BnWRKY28	3	EV137958,EV138384,EV138299
BnWRKY29	5	EV222778,EV222601,EV216404,EE447187,EV070763
BnWRKY30	1	EE541499
BnWRKY31	6	EV159546,EV149466,EV149791,EV149270,EV148981,EV159465
BnWRKY32	26	CX279701,EV174315,EV140393,EV139807,EV116543,ES905270,EV140601,EV140622,EV140633,EV140653,EV164258,EV174278,EV168577,EV140569,EV140553,EV140545,EV140525,EV186567,EV140028,EV068440,EV086727,EV089397,EE409285,EE411621,EE411622,EV164510,EV116630
BnWRKY33	12	EV116083,EV115998,EV115582,CX191595,DV643313,EV115494,DT469131,EE462750,EV137878,EV132514,EV131869,EV138268,EV105711
BnWRKY34	2	EV156771,EV156681
BnWRKY35	2	EV121815,EV121903
BnWRKY36	1	EV118852
BnWRKY39	4	ES951988,CX194758,ES926580,EV176491
BnWRKY40	11	CX192308,DY025052,EV028236,EV028308,EG020011,EV125065,EV144982,EV145203,EV124973,H74419,H74877
BnWRKY42	4	ES902732,ES908414,ES909164,ES913719
BnWRKY44	3	CD839324,CD842640,EV037905
BnWRKY45	2	CD812804,DY020672
BnWRKY46	3	DY011024,EG020824,EV037660
BnWRKY50	2	ES909498,EV042416
BnWRKY51	2	EV177355,EV177290
BnWRKY53	11	CD818019,DW997846,EG020818,EV225488,EV116444,EV116356,EE555824,EV151546,EV150464,EV223313
BnWRKY56	2	DY005183,EE556672
BnWRKY65	9	ES907767,ES902930,ES901969,EE438204,EV144613,EV144811,ES899423,ES909272,EE566565
BnWRKY66	1	ES912060
BnWRKY69	2	EE408016,EV018009
BnWRKY70	6	EV113862,EV113948,EV113780,EV113703,EG020899,ES956809
BnWRKY72	13	ES903951,EV114675,EV118438,EE454582,ES912067,EV220022,ES903554,EV118360,EV217436,EV217628,EE410362,ES903639,EV219849
BnWRKY74	6	CN737398,EE434455,EV025301,ES908505,EV113654,EV113567
BnWRKY75	2	EV107944,EV107580
	339
