# Supplementary material for: Identification and expression analysis of WRKY transcription factor genes in canola (Brassica napus L.) in response to fungal pathogens and hormone treatments
Source: BMC Plant Biol. 2009 Jun 3;9:68. doi: 10.1186/1471-2229-9-68 (PMC2698848; doi:10.1186/1471-2229-9-68)
Supplement: Additional file 5 — Primers used in this study. F, forward primer for RT-PCR; R, reverse primer for RT-PCR; QF, qRT-PCR forward primer; QR, qRT-PCR reverse primer; RACE-F, 3'RACE forward primer; GFP-F, forward primer for N-terminal GFP fusion; GFP-R, reverse primer for N-terminal GFP fusion. [file 1471-2229-9-68-S5.xls]

## Sheet: Sheet1
gene	primer sequence (5'→3')
BnWRKY1	F: ATCTTGGTCGGATGGTGATCTT
	R: TCCCGCCTGAAACACCAAACT
	QF:AGGGAAACCACGACCACGAT
	QR:GGGTCTTTACCACTCGGTTCTTT
BnWRKY2	F:CACAGTTTAAGCAAAGACTCAGTC
	R:CCGGTAATTTCCCTTGACCA
BnWRKY3	F: TTTTTGGTTTGAGCTTGGTTTGTTA
	R: TCCCCATGTACAAAAGAATCCAC
BnWRKY4	F: CGATGTCGGAGAAAGAAGAACGTC
	R: AACTGGCTGCTGCTGCTGATTT
BnWRKY6	QF: GCG GCC GCA ACA ACA AAT GAC
	QR: CGA CGG AGA GCC ACT GGA AAA CTG
	GFP-F:TTAGGTCATGATGGACATAGGATGGTCT GGTCT
	GFP-R:TTAGGTCATGACAGCTCCACCTCCACCTCC TTGATTTTTGTTGTTTCCTTCGCC
BnWRKY7	F: TTTGGTCTCTCGGTGCTCTT
	R: CAGTTTAGGGCCCACTCTGT
BnWRKY8	F: GACCGAAGCGTAGACCGACTAA
	R: TGCACCCAAAACAATTTTTCATCAAG
BnWRKY11	F:CATCATGGCCGTCGATCTAATG
	R:ACAAGTCAAAGTCATGCCGAAGC
	QF:CATCGAGCATGAGCACTCTCA
	QR:GGTTCTCTTCGGCCGATTTT
BnWRKY15	F:TAGATCGTACTCCAACCGGACA
	R:CTTCCGCAGAAGGTTTTTGATTAC
BnWRKY17	F:TTTTCCCAGATCTTCAAACTTTTC
	R:CTAATTCTCAACCATTCAAGCAGAGC
BnWRKY18	F:AATGGACTGTTCATCTTTTCTTGAC
	R:CACTAACGTTTCCATCTTTTTCTCC
	QF:GTGCAGAGGATTCGTCCATACTG
	QR:GATCCACCTTGGCTTGTAGCA
BnWRKY20	F:AGATAATGAACCCCCAAGTTGATA
	R:TTCTAAGGACCCGATTGTATTCTC
	QF:CCATGGATCCTCACACTCACCTT
	QR:GGTTGGTGGCGTCTGAAGAG
BnWRKY21	F:GTTTTGCTTTCGCTTCCTCATCAT
	R:AATCCTACGTTTACCCCTTAAACC
BnWRKY22	F:CAAATGGCCGACGATTGGGATCTC
	R:CTAGTCCCCCGCGAATCATA
BnWRKY24	F:TTGATGAAACCCTAATGATGATGC
	R:AGATGTTGGGTAGCGGGTTTGACT
BnWRKY25	F:CCATGTCGTCCACTTCTTTCACCG
	R:TAACTTCAGCCCCAAGGATG
	QF:AGACGAGAGAGCGGTTCTCACT
	QR:TTCAGCCCCAAGGATGTTCT
	GFP-F:CATGCCATGGTGAGTAGGAACTCTAAC
	GFP-R:CATGCCATGGCAGCTCCACCTCCACCTCC TGAGCGACGTGGCGCGGTTGG
BnWRKY26	RACE-F:ATGGCCTCTTTCAACCAGCAAAG
BnWRKY27	F:CGTCCTTTACGCCATAGTTTGTC
	R:CCACCGTCCCCGGCGGACCC
BnWRKY28	F:CGCAATCCCCAAACCTAAAAATCT
	R:TGTACATGCAAACAAGAGAGACAA
	QF:GCCGTCAAAAACAGCCCTTA
	QR:CCGTTGGATCTTGGAACGAT
BnWRKY29	RACE-F:GAGAAAGAGAGATATGGGTGAG
BnWRKY32	F:GCCTGGAGGAGACAGACAGAA
	R:CAAGAACAAGGAGACTGAAAATGGA
	QF:ACCAGAGCCAAAACGGAGGTT
	QR:ACCAGCTGCGTGAACTACGA
BnWRKY33	QF:AGAGGACGGTTACAACTGGAGAAA
	QR:TGTCGGACAGCTTGGGAAAG
	GFP-F:CATGCCATGGCTGCTTCTTCCCTTCTTC
	GFP-R:TTAGGTCATGACAGCTCCACCTCCACCTCC AGACAAAAACGAATCAAAGAAAGA
BnWRKY35	F:TAGACATGGACAACTTCCAAGGAG
	R:CGAATTTTTATAACGACCTTGAGCA
BnWRKY36	RACE-F:CAGTGAGGGGTCCGATAAGA
	F:AAGAGCGGATCCAACTGTTCTC
	R:ATGGGTTGCTGATGTTTATCACTTT
BnWRKY39	F:CTAGTTTGGGTGGAAGGAACTAAA
	R:AAATCCAAGCGTAGACGCAAA
BnWRKY40	F:CCATGGACCAGTACTCATCGT
	R:TCTCTCACATATGCCAAGTTCAAT
	QF:TGCTCCAAGCTGTTCTGTCAA
	QR:TGGCATTGGATGGTTATGTTCA
BnWRKY42	F:ATATGGCACACACAGAGAGTGGA
	R:AAAAACTCAAAACCGGCCAAT
BnWRKY44	RACE-F: TGTCCGGTCAAGAAGAAAGTAGAG
	F:GGTACGACCGATACATCAACGA
BnWRKY45	F:GGGGAGCAAGAAATGGAGGATAG
	R:GTACAATTCACGCATTGCTCAG
	QF:TGCACATCTTCCCTCCCTTT
	QR:TGCGCCAGTTTCATTCATCTAA
BnWRKY50	F:TTTGAGTTATGAATGATGAAGAGACA
	R:CATTGTTAAGTCTCAAGAACAGATTCA
BnWRKY53	F:CTAAATGGAAGGTCAAAAAGCTATGT
	R:CAAGAAGAGTGCTGCGGCTACGAC
	QF:CAGAACTGTTGGGCAACGAA
	QR:GGGTCCCCTGCTGACAAGTG
BnWRKY65	F:CCTCGTCTCCCTTCAGCAACTCAG
	R:CACCACGTGTCAAAAGATCTCCAC
	QF:CATGGGCCTGGCGTAAGTAC
	QR:TTCCTTGCCGGACAACCTTT
BnWRKY66	F:AGACTCTCATCTACAACTCTAAACG
	R:CCATTCTCTGTGTACATCAACCA
BnWRKY69	RACE-F: GATGCACCGTAGAGGAATTCAAGA
	QF:GGTTCTACGACGCGTCCATCT
	QR:TCTCCGCCTACTGAAAAACCA
BnWRKY70	F: CATGCCATGGATGTTGCTAATAATAACA
	R:GCCTGATAATTATTTCTCTAGACAAGATGA
	QF:CTCTTGTCACCGCCGTTGA
	QR:TTAACGGGTCCAAGTCTTTTCC
BnWRKY72	F:AATGGAGGTTCTTCTGAAATTACCC
	R:CTAGCTTTTCTCTTCCTTGTTCACGA
BnWRKY74	F:ATTTGGGGGTTTCAATGTTTTGGC
	R:TGCAGATCGCAGCTACTAGACC
BnWRKY75	QF:TCGAGCATATCCTCACCCAAA
	QR:GCAGCACGAGCTCTCAGAATT
	GFP-F:CATGCCATGGAGGGATATCAAAATGGA
	GFP-R:TTAGGTCATGACAGCTCCACCTCCACCTCC ATTAAAAGAAGAGTAGATTTG
BnACT2	QF:ACGAGCTACCTGACGGACAAG
	QR:GAGCGACGGCTGGAAGAGTA
BnGAPDH	QF:CCGGTATGTCCTTCCGTGTT
	QR:TGCCCTCAGATTCCTCCTTGA
F, forward primer for RT-PCR; R, reverse primer for RT-PCR; QF, qRT-PCR forward primer; QR,qRT-PCR forward primer; RACE-F, 3'RACE forward primer; GFP-F, forward primer for N-terminal GFP fusion; GFP-R, reverse primer for N-terminal GFP fusion.
